# Supplementary material for: Improved Chrysin Production by a Combination of Fermentation Factors and Elicitation from Chaetomium globosum
Source: Microorganisms. 2023 Apr 12;11(4):999. doi: 10.3390/microorganisms11040999 (PMC10146793; doi:10.3390/microorganisms11040999)
Supplement: Supplementary file 1 [file microorganisms-11-00999-s001.zip]

Archive with 1 entries (1 files):
- microorganisms-2275873-supplementary.pdf
